# Supplementary material for: Parental Attitudes Towards Vaccination in Children with Inflammatory Bowel Disease: A Comparative Study
Source: Children (Basel). 2026 Feb 7;13(2):238. doi: 10.3390/children13020238 (PMC12939428; doi:10.3390/children13020238)
Supplement: Supplementary file 1 [file children-13-00238-s001.zip]

Archive with 1 entries (1 files):
- children-4094280-supplementary.pdf
